# Supplementary material for: Social patterns of miscarriage reporting and risk: insights from survey data in France
Source: Eur J Public Health. 2025 Jun 26;35(5):954–9. doi: 10.1093/eurpub/ckaf099 (PMC12529278; doi:10.1093/eurpub/ckaf099)
Supplement: ckaf099_Supplementary_Data [file ckaf099_supplementary_data.zip]

Archive with 1 entries (1 files):
- ejph-2025-02-om-0151-File003.odt
