# Supplementary material for: Social patterns of miscarriage reporting and risk: insights from survey data in France
Source: Eur J Public Health. 2025 Jun 26;35(5):954–9. doi: 10.1093/eurpub/ckaf099 (PMC12529278; doi:10.1093/eurpub/ckaf099)
Supplement: ckaf099_Supplementary_Data [file ckaf099_supplementary_data.zip › ejph-2025-02-om-0151-File003.odt]

Online supplementary material
Social patterns of miscarriage reporting and risk: Insights from survey data in France

Marie-Caroline Compans
Institut national d’études démographiques (INED)1 F-93300 Aubervilliers, France, marie-caroline.compans@ined.fr (corresponding author)
 F-93300 Aubervilliers, France, marie-caroline.compans@ined.fr (corresponding author)
Heini Väisänen
Institut national d’études démographiques (INED)2 F-93300 Aubervilliers, France, heini.vaisanen@ined.fr 
 F-93300 Aubervilliers, France, heini.vaisanen@ined.fr 


Table S1: Estimates of the count and reporting of miscarriages in FECOND (2010–11)


Estimate
Standard error
p-value
Ever had a miscarriage


Intercept
1.652
0.47
<0.001
15–25 years old (ref = '26–49 years old')
0.238
0.45
0.570
Parity (ref='Childless')


One child
-1.285
0.48
0.006
Two children or more
-1.757
0.37
<0.001
Ever smoked (ref= 'Never smoked')
-0.533
0.37
0.155
< Tertiary education (ref = 'Tertiary education')
-0.429
0.37
0.187
BMI (ref = '25.0–29.9')


Below 18.5
0.094
0.67
0.897
18.5–24.9
0.112
0.49
0.799
30 or over
-0.234
1.04
0.731
Number of miscarriages


Intercept
-3.585
0.28
<0.001
15–25 old (ref = '26–49 years old')
0.728
0.29
0.077
Parity (ref='Childless')


One child
0.014
0.31
0.918
Two children or more
-0.073
0.26
0.611
< Tertiary education (ref = 'Tertiary education')
0.104
0.21
0.740
Ever been treated for infertility (ref= 'Never treated')
0.777
0.14
<0.001
Ever smoked (ref= 'Never smoked')
-0.066
0.17
0.946
BMI (ref = '25.0–29.9')


Below 18.5
0.029
0.32
0.973
18.5–24.9 
-0.071
0.22
0.754
30 or over
-0.443
0.42
0.210
Reporting


Intercept
32.605
4.12
<0.001
15–25 old (ref = '26–49 years old')
23.519
4.34
0.577
Parity (ref='Childless')


One child
-1.234
3.32
0.899
Two children or more
-1.800
3.39
0.714
< Tertiary education
-13.359
2.96
<0.001
Married
-0.101
0.47
0.774
Good reported health status
-17.174
1.08
<0.001
Monthly income (ref= '1,500–2,499 €')


Below 1,500 €
2.000
1.94
0.390
2,500–3,499 €
-0.032
0.43
0.794
3,500 € or over
2.002
2.20
0.684
N
4,179
Log-likelihood
-2,472.810
Akaike information criterion (AIC)
5,001.619
Bayesian information criterion (BIC)
5,179.078
Note: Model developed by [5].  

Table S2: Estimated abortion reporting rates by women’s characteristics in FECOND (2010–11) 

Estimated reporting rate (%)
Standard error
Average
54.6
0.12
Age 


15–25 years old
88.0
0.11
26–49 years old
46.6
0.12
Parental status


Childless 
69.2
0.11
Parent
46.7
0.11
Education


Below tertiary
50.0
0.11
Tertiary
60.0
0.11
Importance of religion


(Very) important
17.5
0.11
Not important / no religion
-
-
Marital status


Married
49.6
0.11
Not married
58.0
0.11
Employment status


Employed
57.0
0.12
Not employed
47.4
0.11
Note: Model developped by Tennekoon (2017).  

Table S3: Estimates of the count and reporting of induced abortions in FECOND (2010–11)  
 
 Estimate
Standard Error
p-value
Ever had an abortion


Intercept
0.106
0.33
0.749
Below tertiary education (ref = ‘Tertiary education’)
-0.580
0.41
0.159
Religion is (very) important (ref = ‘Religion is not important / No religion’) 
0.608
0.41
0.134
Never used contraception (ref = ‘Ever used contraception)
-2.599
12.21
0.832
Number of induced abortions


Intercept
-3.559
0.25
0.000
15–25 years old (ref = '26–49 years old')
-0.551
0.39
0.157
Childless (ref = ‘Mother’)
-0.256
0.24
0.294
Below tertiary education (ref = ‘Tertiary educated’)
0.193
0.23
0.396
Religion is (very) important (ref = ‘Religion is not important / No religion’)
2.187
0.56
0.000
Never used contraception (ref = ‘Ever used contraception)
-2.489
1.33
0.062
Reporting


Intercept
1.780
0.97
0.065
15–25 years old (ref = '26–49 years old')
3.813
1.26
0.003
Childless (ref = ‘Mother’)
0.243
0.68
0.721
Below tertiary education (ref = ‘Tertiary educated’)
-0.663
0.51
0.194
Religion is (very) important (ref = ‘Religion is not important / No religion’)
-2.686
0.64
0.000
Married (ref = ‘Not married’)
-1.633
0.37
0.000
Employed (ref = ‘Not employed’)
-0.555
0.24
0.018
N
4,179
Log-likelihood
-2,023
AIC
4,081
BIC
4,188
Note: Model developped by Tennekoon (2017). 


Table S4: Average reporting rates obtained with various model specifications and model fit tests

Average reporting rate
Akaike information criterion (AIC)
Bayesian information criterion (BIC)
Abortion


Final model (cf. Table 5)
55
4,080.698
4,188.441
Employment is not included in the reporting equation
50
4,089.591
4,190.996
Having ever been treated for infertility is included in the count and ever experiencing equations
55
4,082.524
4,202.943
Being partnered at the time of the survey is included in the reporting equation
53
4,081.323
4,195.404
Miscarriages


Final model (cf. Table 7)
92
5,001.619
5,179.078
Having ever been treated for infertility is included in the count and ever experiencing equations
92
5,006.650
5,190.447
Having ever used contraception is included in the count equation
92
5,001.131
5,178.590
Income is not included in the reporting equation and BMI is not included in the model
79
5,000.629
5,127.386
Income not included in the reporting equation
65
5,010.064
5,168.510
Note: Model developped by Tennekoon (2017). 
Table S5: Estimates and confidence intervals at 95% (CI95) of factors associated with miscarriage and abortion risks vs. live birth (multilevel multinomial model) in FECOND (2010–11)
 
Miscarriages

Abortions
 
Estimate
Standard Error
CI95

Estimate
Standard Error
CI95
Intercept
-2.26
0.16
[-2.59;-1.96]

-4.48
0.24
[-4.95;-4.04]
Age at the start of the pregnancy (ref='25–29') 


Below 20
-0.66
0.24
[-1.14;-0.21]

0.59
0.20
[0.2;0.98]
20–24
-0.23
0.12
[-0.46;-0.01]

0.33
0.14
[0.04;0.61]
30–34
0.20
0.11
[-0.01;0.42]

-0.35
0.17
[-0.68;-0.03]
35–39
0.79
0.16
[0.48;1.11]

0.19
0.21
[-0.23;0.6]
40 or over
1.70
0.33
[1.05;2.35]

1.19
0.41
[0.35;1.97]
Prior history of miscarriages (ref='None')


One miscarriage
-0.49
0.22
[-0.94;-0.06]

-0.10
0.18
[-0.45;0.24]
Recurrent miscarriages
-0.68
0.38
[-1.41;0.07]

-1.02
0.45
[-1.97;-0.19]
Parity at the start of the pregnancy (ref='Childless')


One child
0.18
0.14
[-0.1;0.45]

0.97
0.17
[0.64;1.32]
Two children or more
0.45
0.22
[0.01;0.9]

1.81
0.25
[1.31;2.31]
Financial situation at the start of the pregnancy (ref='No issue')


Tight
-0.01
0.09
[-0.19;0.17]

0.08
0.13
[-0.18;0.34]
Difficult
0.13
0.15
[-0.17;0.43]

1.19
0.15
[0.9;1.48]
Unstable relationship with the partner at the start of the pregnancy (ref='Stable')
0.21
0.14
[-0.07;0.48]

2.39
0.13
[2.14;2.64]
The pregnancy was causing issues with work (ref='No issue') 
-0.59
0.15
[-0.88;-0.3]

0.66
0.13
[0.4;0.92]
BMI (ref=25.0–29.9') 


Below 18.5 
-0.06
0.19
[-0.44;0.31]

-0.10
0.23
[-0.54;0.33]
18.5–24.9 
-0.02
0.12
[-0.25;0.21]

-0.15
0.15
[-0.44;0.13]
30 or over 
0.04
0.18
[-0.31;0.4]

-0.61
0.24
[-1.1;-0.15]
Birth cohort (ref='1961–69')


1970–79
0.14
0.1
[-0.07;0.34]

0.23
0.13
[-0.02;0.48]
1980–85
0.43
0.17
[0.1;0.76]

0.57
0.19
[0.2;0.94]
Tertiary education (ref='Below tertiary education') 
-0.02
0.1
[-0.22;0.17]

0.49
0.12
[0.26;0.72]
Not born on the mainland territory (ref='Yes')
-0.01
0.16
[-0.32;0.29]

0.59
0.17
[0.24;0.92]
Importance of religion (ref='Not really')


(Very) Important
-0.14
0.12
[-0.38;0.09]

-0.29
0.16
[-0.61;0.03]
Not important
-0.06
0.11
[-0.27;0.15]
 
0.50
0.14
[0.24;0.78]
N
7,196
Watanabe-Akaike information criterion (WAIC)
8,513


Table S6: Estimates and confidence intervals at 95% (CI95) of factors associated with miscarriage and abortion risks vs. live birth (multinomial model) in FECOND (2010–11)
 
Miscarriages

Abortions
 
Estimate
Standard Error
CI95

Estimate
Standard Error
CI95
Intercept
-1.88
0.10
[-2.09;-1.68]

-3.96
0.17
[-4.29;-3.63]
Age at the start of the pregnancy (ref='25–29') 


Below 20
-0.47
0.20
[-0.87;-0.08]

0.47
0.18
[0.13;0.82]
20–24
-0.18
0.10
[-0.38;0.02]

0.26
0.13
[0.01;0.52]
30–34
0.13
0.09
[-0.05;0.31]

-0.31
0.15
[-0.6;-0.01]
35–39
0.59
0.12
[0.34;0.83]

0.25
0.19
[-0.13;0.63]
40 or over
1.32
0.26
[0.81;1.83]

1.09
0.37
[0.38;1.81]
Prior history of miscarriages (ref='None')


One miscarriage
0.32
0.09
[0.13;0.5]

-0.13
0.16
[-0.44;0.18]
Recurrent miscarriages
0.85
0.15
[0.57;1.13]

-0.92
0.40
[-1.71;-0.13]
Parity at the start of the pregnancy (ref='Childless')


One child
-0.05
0.11
[-0.27;0.17]

0.76
0.15
[0.47;1.05]
Two children or more
0.03
0.17
[-0.3;0.35]

1.36
0.20
[0.97;1.75]
Financial situation at the start of the pregnancy (ref='No issue')


Tight
-0.01
0.08
[-0.16;0.15]

0.05
0.12
[-0.18;0.29]
Difficult
0.14
0.13
[-0.11;0.4]

1.04
0.13
[0.78;1.29]
Unstable relationship with the partner at the start of the pregnancy (ref='Stable')
-0.43
0.12
[-0.68;-0.19]

2.19
0.10
[1.99;2.4]
The pregnancy was causing issues with work (ref='No issue') 
-0.43
0.12
[-0.16;0.15]

0.58
0.12
[0.35;0.81]
BMI (ref=25.0–29.9') 


Below 18.5 
-0.03
0.14
[-0.32;0.25]

-0.10
0.20
[-0.48;0.29]
18.5–24.9 
-0.01
0.09
[-0.19;0.17]

0.52
0.15
[0.23;0.81]
30 or over 
-0.02
0.13
[-0.28;0.25]

0.21
0.11
[0;0.42]
Birth cohort (ref='1961–69')


1970–79
0.10
0.08
[-0.05;0.24]

0.21
0.11
[0;0.42]
1980–85
0.33
0.13
[0.08;0.59]

0.54
0.16
[0.22;0.85]
Tertiary education (ref='Below tertiary education') 
0.00
0.07
[0.07;0.07]

0.44
0.10
[0.1;0.1]
Not born on the mainland territory (ref='Yes')
0.03
0.12
[-0.21;0.26]

0.52
0.15
[0.23;0.81]
Importance of religion (ref='Not really')


(Very) Important
-0.12
0.09
[0.08;0.59]

-0.24
0.14
[-0.51;0.04]
Not important
-0.05
0.08
[-0.3;0.06]
 
0.46
0.12
[0.23;0.7]
N
7,196
Akaike information criterion (AIC)
8,677
